# Supplementary material for: ﻿Two new species of Neohelicosporium (Tubeufiaceae, Tubeufiales) from freshwater and terrestrial habitats in China
Source: MycoKeys. 2025 May 19;118:1–17. doi: 10.3897/mycokeys.118.151514 (PMC12107276; doi:10.3897/mycokeys.118.151514)
Supplement: XML Treatment for Neohelicosporium guizhouense [file mycokeys.118.151514-treatment1.xml]

<!DOCTYPE tp:taxon-treatment
  PUBLIC "-//TaxonX//DTD Taxonomic Treatment Publishing DTD v0 20100105//EN" "tax-treatment-NSO.dtd">
<tp:taxon-treatment xmlns:tp="http://www.plazi.org/taxpub"><tp:treatment-meta><kwd-group><label>Taxon classification</label><kwd>
                <named-content content-type="kingdom">Fungi</named-content>
              </kwd></kwd-group><mixed-citation publication-type="journal"><person-group><name><surname>Ma</surname><given-names>Xiao-Yan</given-names></name><name><surname>Lu</surname><given-names>Yong-Zhong</given-names></name><name><surname>He</surname><given-names>Lei</given-names></name><name><surname>Song</surname><given-names>Dan-Dan</given-names></name><name><surname>Ma</surname><given-names>Jian</given-names></name></person-group><article-title>﻿Two new species of <italic><tp:taxon-name><tp:taxon-name-part taxon-name-part-type="genus" reg="Neohelicosporium">Neohelicosporium</tp:taxon-name-part></tp:taxon-name></italic> (<tp:taxon-name><tp:taxon-name-part taxon-name-part-type="family" reg="Tubeufiaceae">Tubeufiaceae</tp:taxon-name-part></tp:taxon-name>, <tp:taxon-name><tp:taxon-name-part taxon-name-part-type="order" reg="Tubeufiales">Tubeufiales</tp:taxon-name-part></tp:taxon-name>) from freshwater and terrestrial habitats in China</article-title><source>MycoKeys</source><day>19</day><month>05</month><year>2025</year><volume>118</volume><fpage>1</fpage><lpage>17</lpage><pub-id pub-id-type="doi">10.3897/mycokeys.118.151514</pub-id></mixed-citation></tp:treatment-meta><tp:nomenclature><label>﻿</label><tp:taxon-name>
              <object-id xmlns:xlink="http://www.w3.org/1999/xlink" content-type="arpha" xlink:type="simple">BBAA5E13-348B-5187-8619-BBD3E357F368</object-id>
              <tp:taxon-name-part taxon-name-part-type="genus" reg="Neohelicosporium">Neohelicosporium</tp:taxon-name-part>
              <tp:taxon-name-part taxon-name-part-type="species" reg="guizhouense">guizhouense</tp:taxon-name-part>
              <object-id xmlns:xlink="http://www.w3.org/1999/xlink" content-type="mycobank" xlink:type="simple">903462</object-id>
              <object-id xmlns:xlink="http://www.w3.org/1999/xlink" xlink:type="simple">Facesoffungi Number: FoF17243</object-id>
            </tp:taxon-name><tp:taxon-authority>X.Y. Ma, J. Ma &amp; Y.Z. Lu</tp:taxon-authority><tp:taxon-status xmlns:xlink="http://www.w3.org/1999/xlink" xlink:type="simple">sp. nov.</tp:taxon-status><xref ref-type="fig" rid="F1">Fig. 2</xref></tp:nomenclature><tp:treatment-sec sec-type="etymology" id="SECID0EQDCI"><title>Etymology.</title><p>The epithet “<italic><tp:taxon-name><tp:taxon-name-part taxon-name-part-type="genus" reg="Neohelicosporium"/><tp:taxon-name-part taxon-name-part-type="species" reg="guizhouense">guizhouense</tp:taxon-name-part></tp:taxon-name></italic>” refers to Guizhou Province, where the fungus was collected.</p></tp:treatment-sec><tp:treatment-sec sec-type="Holotype" id="SECID0EAECI"><title>Holotype.</title><p>HKAS 128908</p></tp:treatment-sec><tp:treatment-sec sec-type="description" id="SECID0EFECI"><title>Description.</title><p><bold><italic>Saprobic</italic></bold> on decaying wood in terrestrial habitats. <bold>Sexual morph</bold> Undetermined. <bold>Asexual morph</bold> Hyphomycetous, helicosporous. <bold><italic>Colonies</italic></bold> on natural substrate superficial, effuse, gregarious, white. <bold><italic>Mycelium</italic></bold> mostly immersed, partly superficial, composed of pale brown to brown, branched, septate, guttulate, smooth. <bold><italic>Conidiophores</italic></bold> 56.5–165 μm long, 4–6.5 μm wide (x̄ = 118.5 × 5.5 μm, n = 20), macronematous, mononematous, procumbent, aggregated, cylindrical, tapering towards the tip, straight or slightly flexuous, branched, septate, smooth- and thick-walled, brown at the base and hyaline towards the apex. <bold><italic>Conidiogenous cells</italic></bold> 9–16.5 μm long, 3.5–6 μm wide (x̄ = 12.5 × 4.5 μm, n = 30), holoblastic, mono- to poly-blastic, integrated, intercalary or terminal, hyaline, smooth-walled, cylindrical or subcylindrical, becoming truncate towards the apex after conidial secession with tiny tooth-like protrusions, mostly bearing one (rarely two) tiny conidiogenous loci. <bold><italic>Conidia</italic></bold> solitary, acropleurogenous, helicoid, tapering towards the ends, developing on tooth-like protrusions, 20.5–27.5 μm diam. and conidial filament 3.5–5 μm wide (x̄ = 23.5 × 4 μm, n = 30), 78–109.5 μm long (x̄ = 88 μm, n = 30), indistinctly multi-septate, slightly constricted at septa, tightly coiled up to 3 times, becoming loosely coiled or uncoiled in water, guttulate, hyaline, smooth-walled.</p><fig id="F1" position="float" orientation="portrait"><object-id xmlns:xlink="http://www.w3.org/1999/xlink" content-type="doi" xlink:type="simple">10.3897/mycokeys.118.151514.figure2</object-id><object-id xmlns:xlink="http://www.w3.org/1999/xlink" content-type="arpha" xlink:type="simple">EE892787-EB6E-59F5-8D72-419EDEFDE7BC</object-id><label>Figure 2.</label><caption><p><italic><tp:taxon-name><tp:taxon-name-part taxon-name-part-type="genus" reg="Neohelicosporium">Neohelicosporium</tp:taxon-name-part><tp:taxon-name-part taxon-name-part-type="species" reg="guizhouense">guizhouense</tp:taxon-name-part></tp:taxon-name></italic> (HKAS 128908, holotype) <bold>a, b</bold> Colonies on the natural substrate <bold>c–e</bold> Conidiophores and conidiogenous cells <bold>f–j</bold> Conidiogenous cells <bold>k–o</bold> Conidia <bold>p</bold> Germinated conidium <bold>q, r</bold> Surface and reverse view of colonies on <abbrev xmlns:xlink="http://www.w3.org/1999/xlink" xlink:title="potato dextrose agar" id="ABBRID0ECGCI" xlink:type="simple">PDA</abbrev> after 33 days of incubation at 25 °C. Scale bars: 50 μm (<bold>c</bold>); 40 μm (<bold>d, e</bold>); 10 μm (<bold>f–p</bold>).</p></caption><graphic xmlns:xlink="http://www.w3.org/1999/xlink" xlink:href="mycokeys-118-001-g002.jpg" position="float" orientation="portrait" xlink:type="simple" id="oo_1332989.jpg"><uri content-type="original_file" xlink:type="simple">https://binary.pensoft.net/fig/1332989</uri></graphic></fig></tp:treatment-sec><tp:treatment-sec sec-type="description" id="SECID0ERGCI"><title>Culture characteristics.</title><p>Conidia germinating on <abbrev xmlns:xlink="http://www.w3.org/1999/xlink" xlink:title="potato dextrose agar" id="ABBRID0EXGCI" xlink:type="simple">PDA</abbrev> within 13 h and germ tubes arising from the terminal ends and the middle of the conidium. Colonies reached 26 mm diam. after 33 days of incubation at 25 °C, irregular, with flat, brown to black mycelia on the surface, in reverse pale brown to black with undulate margin.</p></tp:treatment-sec><tp:treatment-sec sec-type="material" id="SECID0E2GCI"><title>Material examined.</title><p>China • Guizhou Province, Qiannan Buyi and Miao Autonomous Prefecture, Libo County, Maolan Nature Reserve, on decaying wood in a terrestrial habitat, 10 April 2022, Jian Ma, MN4.1 (HKAS 128908, holotype), ex-type living culture <abbrev xmlns:xlink="http://www.w3.org/1999/xlink" xlink:title="Guizhou Culture Collection" id="ABBRID0EBHCI" xlink:type="simple">GZCC</abbrev> 23-0078; China, Guizhou Province, Sandu Shui Autonomous County, Yao Renshan National Forest Park, on decaying wood in a terrestrial habitat, 10 April 2022, Jian Ma, YS17.4 (GZAAS 23-0550, paratype), living culture <abbrev xmlns:xlink="http://www.w3.org/1999/xlink" xlink:title="Guizhou Culture Collection" id="ABBRID0EFHCI" xlink:type="simple">GZCC</abbrev> 23-0545; China, Hainan Province, Ledong Li Autonomous County, Jianfengling National Forest Park, on decaying wood in a forest, 28 December 2021, Jian Ma, JB2 (HKAS 128876, paratype), living culture <abbrev xmlns:xlink="http://www.w3.org/1999/xlink" xlink:title="Guizhou Culture Collection" id="ABBRID0EJHCI" xlink:type="simple">GZCC</abbrev> 23-0023.</p></tp:treatment-sec><tp:treatment-sec sec-type="notes" id="SECID0ENHCI"><title>Notes.</title><p>In the phylogenetic tree (Fig. <xref ref-type="fig" rid="F3">1</xref>), three strains of <italic><tp:taxon-name><tp:taxon-name-part taxon-name-part-type="genus" reg="Neohelicosporium">Neohelicosporium</tp:taxon-name-part><tp:taxon-name-part taxon-name-part-type="species" reg="guizhouense">guizhouense</tp:taxon-name-part></tp:taxon-name></italic> (<abbrev xmlns:xlink="http://www.w3.org/1999/xlink" xlink:title="Guizhou Culture Collection" id="ABBRID0ECICI" xlink:type="simple">GZCC</abbrev> 23-0078, <abbrev xmlns:xlink="http://www.w3.org/1999/xlink" xlink:title="Guizhou Culture Collection" id="ABBRID0EGICI" xlink:type="simple">GZCC</abbrev> 23-0023, and <abbrev xmlns:xlink="http://www.w3.org/1999/xlink" xlink:title="Guizhou Culture Collection" id="ABBRID0EKICI" xlink:type="simple">GZCC</abbrev> 23-0545) formed a distinct lineage and were sister to <italic><tp:taxon-name><tp:taxon-name-part taxon-name-part-type="genus" reg="Neohelicosporium">N.</tp:taxon-name-part><tp:taxon-name-part taxon-name-part-type="species" reg="wuzhishanense">wuzhishanense</tp:taxon-name-part></tp:taxon-name></italic> (<abbrev xmlns:xlink="http://www.w3.org/1999/xlink" xlink:title="Guizhou Culture Collection" id="ABBRID0EZICI" xlink:type="simple">GZCC</abbrev> 23-0278, <abbrev xmlns:xlink="http://www.w3.org/1999/xlink" xlink:title="Guizhou Culture Collection" id="ABBRID0E4ICI" xlink:type="simple">GZCC</abbrev> 23-0279, and <abbrev xmlns:xlink="http://www.w3.org/1999/xlink" xlink:title="Guizhou Culture Collection" id="ABBRID0EBJCI" xlink:type="simple">GZCC</abbrev> 23-0326), supported by 100% <abbrev xmlns:xlink="http://www.w3.org/1999/xlink" xlink:title="maximum likelihood" id="ABBRID0EFJCI" xlink:type="simple">ML</abbrev> and 1.00 PP. A comparison of LSU, ITS, <italic>tef</italic>1-α, and <italic>rpb</italic>2 sequences between the ex-type strain of <italic><tp:taxon-name><tp:taxon-name-part taxon-name-part-type="genus" reg="Neohelicosporium">N.</tp:taxon-name-part><tp:taxon-name-part taxon-name-part-type="species" reg="guizhouense">guizhouense</tp:taxon-name-part></tp:taxon-name></italic> (<abbrev xmlns:xlink="http://www.w3.org/1999/xlink" xlink:title="Guizhou Culture Collection" id="ABBRID0EYJCI" xlink:type="simple">GZCC</abbrev> 23-0078) and <italic><tp:taxon-name><tp:taxon-name-part taxon-name-part-type="genus" reg="Neohelicosporium">N.</tp:taxon-name-part><tp:taxon-name-part taxon-name-part-type="species" reg="wuzhishanense">wuzhishanense</tp:taxon-name-part></tp:taxon-name></italic> (<abbrev xmlns:xlink="http://www.w3.org/1999/xlink" xlink:title="Guizhou Culture Collection" id="ABBRID0EHKCI" xlink:type="simple">GZCC</abbrev> 23-0326) revealed 2/837 bp (0.2%, including one gap), 26/773 bp (3.4%, including one gap), 21/885 bp (2.4%, without a gap), and 35/914 bp (3.8%, including one gap) nucleotide base differences, respectively, which strongly support them as two distinct species. Morphologically, <italic><tp:taxon-name><tp:taxon-name-part taxon-name-part-type="genus" reg="Neohelicosporium">Neohelicosporium</tp:taxon-name-part><tp:taxon-name-part taxon-name-part-type="species" reg="guizhouense">guizhouense</tp:taxon-name-part></tp:taxon-name></italic> (HKAS 128908) differs from <italic><tp:taxon-name><tp:taxon-name-part taxon-name-part-type="genus" reg="Neohelicosporium">N.</tp:taxon-name-part><tp:taxon-name-part taxon-name-part-type="species" reg="wuzhishanense">wuzhishanense</tp:taxon-name-part></tp:taxon-name></italic> (HKAS 128903) by its distinct conidiogenous cells (tooth-like vs. tooth-like and/or bladder-like), smaller conidial filaments (3.5–5 μm vs. 4.5–6 μm), and different coiled states in water (loosely coiled vs. tightly coiled). Therefore, we designate the three isolates (<abbrev xmlns:xlink="http://www.w3.org/1999/xlink" xlink:title="Guizhou Culture Collection" id="ABBRID0EBLCI" xlink:type="simple">GZCC</abbrev> 23-0023, <abbrev xmlns:xlink="http://www.w3.org/1999/xlink" xlink:title="Guizhou Culture Collection" id="ABBRID0EFLCI" xlink:type="simple">GZCC</abbrev> 23-0078, and <abbrev xmlns:xlink="http://www.w3.org/1999/xlink" xlink:title="Guizhou Culture Collection" id="ABBRID0EJLCI" xlink:type="simple">GZCC</abbrev> 23-0545) as a new species, <italic><tp:taxon-name><tp:taxon-name-part taxon-name-part-type="genus" reg="Neohelicosporium">Neohelicosporium</tp:taxon-name-part><tp:taxon-name-part taxon-name-part-type="species" reg="guizhouense">guizhouense</tp:taxon-name-part></tp:taxon-name></italic>.</p></tp:treatment-sec><tp:treatment-sec><!--Section generated to contain objects referenced in tp:taxon-treatment.--><fig id="F3" position="float" orientation="portrait"><object-id xmlns:xlink="http://www.w3.org/1999/xlink" content-type="doi" xlink:type="simple">10.3897/mycokeys.118.151514.figure1</object-id><object-id xmlns:xlink="http://www.w3.org/1999/xlink" content-type="arpha" xlink:type="simple">B6A190DE-4280-5E13-806F-F6E8C6ABAB5E</object-id><label>Figure 1.</label><caption><p>Phylogenetic tree generated from the RAxML analysis based on the combined dataset of LSU, ITS, <italic>tef</italic>1-α, and <italic>rpb</italic>2 sequences. Bootstrap support values for <abbrev xmlns:xlink="http://www.w3.org/1999/xlink" xlink:title="maximum likelihood" id="ABBRID0EI5BI" xlink:type="simple">ML</abbrev> (≥ 75%) and posterior probability values (PP) (≥ 0.95) are indicated near respective nodes. <italic><tp:taxon-name><tp:taxon-name-part taxon-name-part-type="genus" reg="Acanthohelicospora">Acanthohelicospora</tp:taxon-name-part><tp:taxon-name-part taxon-name-part-type="species" reg="aurea">aurea</tp:taxon-name-part></tp:taxon-name></italic> (<abbrev xmlns:xlink="http://www.w3.org/1999/xlink" xlink:title="Guizhou Culture Collection" id="ABBRID0EX5BI" xlink:type="simple">GZCC</abbrev> 16-0060) and <italic><tp:taxon-name><tp:taxon-name-part taxon-name-part-type="genus" reg="Acanthohelicospora">A.</tp:taxon-name-part><tp:taxon-name-part taxon-name-part-type="species" reg="guianensis">guianensis</tp:taxon-name-part></tp:taxon-name></italic> (UAMH 1699) were selected as outgroup taxa. Ex-type strains are indicated by “<sup>T</sup>”, and newly obtained isolates are in bold red font. A dash (“-”) indicates bootstrap support values below 75% for <abbrev xmlns:xlink="http://www.w3.org/1999/xlink" xlink:title="maximum likelihood" id="ABBRID0EI6BI" xlink:type="simple">ML</abbrev> and PP values less than 0.95.</p></caption><graphic xmlns:xlink="http://www.w3.org/1999/xlink" xlink:href="mycokeys-118-001-g001.jpg" position="float" orientation="portrait" xlink:type="simple" id="oo_1332988.jpg"><uri content-type="original_file" xlink:type="simple">https://binary.pensoft.net/fig/1332988</uri></graphic></fig></tp:treatment-sec></tp:taxon-treatment>
