# Supplementary material for: ﻿Two new species of Neohelicosporium (Tubeufiaceae, Tubeufiales) from freshwater and terrestrial habitats in China
Source: MycoKeys. 2025 May 19;118:1–17. doi: 10.3897/mycokeys.118.151514 (PMC12107276; doi:10.3897/mycokeys.118.151514)
Supplement: XML Treatment for Neohelicosporium wuzhishanense [file mycokeys.118.151514-treatment2.xml]

<!DOCTYPE tp:taxon-treatment
  PUBLIC "-//TaxonX//DTD Taxonomic Treatment Publishing DTD v0 20100105//EN" "tax-treatment-NSO.dtd">
<tp:taxon-treatment xmlns:tp="http://www.plazi.org/taxpub"><tp:treatment-meta><kwd-group><label>Taxon classification</label><kwd>
                <named-content content-type="kingdom">Fungi</named-content>
              </kwd></kwd-group><mixed-citation publication-type="journal"><person-group><name><surname>Ma</surname><given-names>Xiao-Yan</given-names></name><name><surname>Lu</surname><given-names>Yong-Zhong</given-names></name><name><surname>He</surname><given-names>Lei</given-names></name><name><surname>Song</surname><given-names>Dan-Dan</given-names></name><name><surname>Ma</surname><given-names>Jian</given-names></name></person-group><article-title>﻿Two new species of <italic><tp:taxon-name><tp:taxon-name-part taxon-name-part-type="genus" reg="Neohelicosporium">Neohelicosporium</tp:taxon-name-part></tp:taxon-name></italic> (<tp:taxon-name><tp:taxon-name-part taxon-name-part-type="family" reg="Tubeufiaceae">Tubeufiaceae</tp:taxon-name-part></tp:taxon-name>, <tp:taxon-name><tp:taxon-name-part taxon-name-part-type="order" reg="Tubeufiales">Tubeufiales</tp:taxon-name-part></tp:taxon-name>) from freshwater and terrestrial habitats in China</article-title><source>MycoKeys</source><day>19</day><month>05</month><year>2025</year><volume>118</volume><fpage>1</fpage><lpage>17</lpage><pub-id pub-id-type="doi">10.3897/mycokeys.118.151514</pub-id></mixed-citation></tp:treatment-meta><tp:nomenclature><label>﻿</label><tp:taxon-name>
              <object-id xmlns:xlink="http://www.w3.org/1999/xlink" content-type="arpha" xlink:type="simple">5A9891C3-7491-537F-AA99-390117570EC5</object-id>
              <tp:taxon-name-part taxon-name-part-type="genus" reg="Neohelicosporium">Neohelicosporium</tp:taxon-name-part>
              <tp:taxon-name-part taxon-name-part-type="species" reg="wuzhishanense">wuzhishanense</tp:taxon-name-part>
              <object-id xmlns:xlink="http://www.w3.org/1999/xlink" content-type="mycobank" xlink:type="simple">903463</object-id>
              <object-id xmlns:xlink="http://www.w3.org/1999/xlink" xlink:type="simple">Facesoffungi Number: FoF17244</object-id>
            </tp:taxon-name><tp:taxon-authority>X.Y. Ma, J. Ma &amp; Y.Z. Lu</tp:taxon-authority><tp:taxon-status xmlns:xlink="http://www.w3.org/1999/xlink" xlink:type="simple">sp. nov.</tp:taxon-status><xref ref-type="fig" rid="F2">Fig. 3</xref></tp:nomenclature><tp:treatment-sec sec-type="etymology" id="SECID0EJNCI"><title>Etymology.</title><p>The epithet “<italic><tp:taxon-name><tp:taxon-name-part taxon-name-part-type="genus" reg="Neohelicosporium"/><tp:taxon-name-part taxon-name-part-type="species" reg="wuzhishanense">wuzhishanense</tp:taxon-name-part></tp:taxon-name></italic>” refers to Wuzhishan City, Hainan Province, where the fungus was collected.</p></tp:treatment-sec><tp:treatment-sec sec-type="Holotype" id="SECID0EZNCI"><title>Holotype.</title><p>HKAS 128903</p></tp:treatment-sec><tp:treatment-sec sec-type="description" id="SECID0E5NCI"><title>Description.</title><p><bold><italic>Saprobic</italic></bold> on submerged decaying wood in freshwater habitats. <bold>Sexual morph</bold> Undetermined. <bold>Asexual morph</bold> Hyphomycetous, helicosporous. <bold><italic>Colonies</italic></bold> on natural substrate superficial, effuse, solitary, scattered, or gregarious, white to pale brown. <bold><italic>Mycelium</italic></bold> mostly superficial, partly immersed, composed of pale brown to brown, branched, septate, guttulate, smooth, with mass glistening conidia. <bold><italic>Conidiophores</italic></bold> 75.5–203 μm long, 5.5–6.5 μm wide (x̄ = 134.5 × 6 μm, n = 25), macronematous, mononematous, erect, solitary, cylindrical, straight or slightly flexuous, occasionally branched, septate, smooth-walled, thick-walled, wider at the base and narrower towards the apex, and brown at the base, becoming hyaline to pale brown towards the apex. <bold><italic>Conidiogenous cells</italic></bold> 13–29 μm long, 3.5–5 μm wide (x̄ = 19 × 4.5 μm, n = 25), holoblastic, mono- to poly-blastic, integrated, intercalary or terminal, determinate, hyaline to brown, smooth-walled, cylindrical, truncate at the apex after conidial secession, with tiny tooth-like and/or bladder-like protrusions (7–16 μm long, 3–6 μm wide (x̄ = 10.5 × 4.5 μm, n = 15)). <bold><italic>Conidia</italic></bold> solitary, acropleurogenous, helicoid, tapering toward the ends, developing on tooth-like or bladder-like protrusions, 20.5–28.5 μm diam. and conidial filament 4.5–6 μm wide (x̄ = 25 × 5 μm, n = 30), 92.5–138 μm long (x̄ = 118 μm, n = 30), indistinctly multi-septate, slightly constricted at septa, tightly coiled 2½–3½ times, not becoming loose in water, guttulate, hyaline, smooth-walled.</p><fig id="F2" position="float" orientation="portrait"><object-id xmlns:xlink="http://www.w3.org/1999/xlink" content-type="doi" xlink:type="simple">10.3897/mycokeys.118.151514.figure3</object-id><object-id xmlns:xlink="http://www.w3.org/1999/xlink" content-type="arpha" xlink:type="simple">DD199F52-A439-57FE-AD53-788DEE275F61</object-id><label>Figure 3.</label><caption><p><italic><tp:taxon-name><tp:taxon-name-part taxon-name-part-type="genus" reg="Neohelicosporium">Neohelicosporium</tp:taxon-name-part><tp:taxon-name-part taxon-name-part-type="species" reg="wuzhishanense">wuzhishanense</tp:taxon-name-part></tp:taxon-name></italic> (HKAS 128903, holotype) <bold>a, b</bold> Colonies on the natural substrate <bold>c–e, k</bold> Conidiophores, conidiogenous cells, and attachment of conidia <bold>f–j</bold> Conidiogenous cells and attachment of conidia <bold>l–p</bold> Conidia <bold>q</bold> Germinated conidium <bold>r, s</bold> Surface and reverse view of colonies on <abbrev xmlns:xlink="http://www.w3.org/1999/xlink" xlink:title="potato dextrose agar" id="ABBRID0E2PCI" xlink:type="simple">PDA</abbrev> after 41 days of incubation at 25 °C. Scale bars: 50 μm (<bold>c</bold>); 40 μm (<bold>d, e</bold>); 10 μm (<bold>f–q</bold>).</p></caption><graphic xmlns:xlink="http://www.w3.org/1999/xlink" xlink:href="mycokeys-118-001-g003.jpg" position="float" orientation="portrait" xlink:type="simple" id="oo_1332990.jpg"><uri content-type="original_file" xlink:type="simple">https://binary.pensoft.net/fig/1332990</uri></graphic></fig></tp:treatment-sec><tp:treatment-sec sec-type="description" id="SECID0EKQCI"><title>Culture characteristics.</title><p>Conidia germinating on <abbrev xmlns:xlink="http://www.w3.org/1999/xlink" xlink:title="potato dextrose agar" id="ABBRID0EQQCI" xlink:type="simple">PDA</abbrev> within 18 h and germ tubes arising from the middle of the conidium. Colonies reached 37 mm diam. after 41 days of incubation at 25 °C, irregular, with raised, white to brown mycelia on the surface, in reverse brown to black-brown, with undulate margin.</p></tp:treatment-sec><tp:treatment-sec sec-type="material" id="SECID0EUQCI"><title>Material examined.</title><p>China • Hainan Province, Wuzhishan City, Wuzhishan National Nature Reserve, on decaying wood in a freshwater stream, 28 December 2021, Jian Ma, WS68 (HKAS 128903, holotype), ex-type living culture <abbrev xmlns:xlink="http://www.w3.org/1999/xlink" xlink:title="Guizhou Culture Collection" id="ABBRID0E1QCI" xlink:type="simple">GZCC</abbrev> 23-0326; • Ibid., WS19 (GZAAS 23-0282, paratype), living culture <abbrev xmlns:xlink="http://www.w3.org/1999/xlink" xlink:title="Guizhou Culture Collection" id="ABBRID0E5QCI" xlink:type="simple">GZCC</abbrev> 23-0278; • Ibid., WS20 (GZAAS 23-0283), living culture <abbrev xmlns:xlink="http://www.w3.org/1999/xlink" xlink:title="Guizhou Culture Collection" id="ABBRID0ECRCI" xlink:type="simple">GZCC</abbrev> 23-0279.</p></tp:treatment-sec><tp:treatment-sec sec-type="notes" id="SECID0EGRCI"><title>Notes.</title><p>Morphologically, <italic><tp:taxon-name><tp:taxon-name-part taxon-name-part-type="genus" reg="Neohelicosporium">Neohelicosporium</tp:taxon-name-part><tp:taxon-name-part taxon-name-part-type="species" reg="wuzhishanense">wuzhishanense</tp:taxon-name-part></tp:taxon-name></italic> (HKAS 128903) closely resembles <italic><tp:taxon-name><tp:taxon-name-part taxon-name-part-type="genus" reg="Neohelicosporium">N.</tp:taxon-name-part><tp:taxon-name-part taxon-name-part-type="species" reg="latisporum">latisporum</tp:taxon-name-part></tp:taxon-name></italic> (HKAS 128955) in having macronematous, mononematous, erect, cylindrical, septate conidiophores; holoblastic, monoblastic, or polyblastic, integrated, cylindrical conidiogenous cells; and solitary, acrogenous, helicoid conidia (<xref ref-type="bibr" rid="B28">Ma et al. 2024b</xref>). However, based on multi-gene phylogenetic analyses, <italic><tp:taxon-name><tp:taxon-name-part taxon-name-part-type="genus" reg="Neohelicosporium">Neohelicosporium</tp:taxon-name-part><tp:taxon-name-part taxon-name-part-type="species" reg="wuzhishanense">wuzhishanense</tp:taxon-name-part></tp:taxon-name></italic> formed a sister clade with <italic><tp:taxon-name><tp:taxon-name-part taxon-name-part-type="genus" reg="Neohelicosporium">N.</tp:taxon-name-part><tp:taxon-name-part taxon-name-part-type="species" reg="guizhouense">guizhouense</tp:taxon-name-part></tp:taxon-name></italic>, which is phylogenetically distant from <italic><tp:taxon-name><tp:taxon-name-part taxon-name-part-type="genus" reg="Neohelicosporium">N.</tp:taxon-name-part><tp:taxon-name-part taxon-name-part-type="species" reg="latisporum">latisporum</tp:taxon-name-part></tp:taxon-name></italic> (Fig. <xref ref-type="fig" rid="F3">1</xref>). Morphologically, <italic><tp:taxon-name><tp:taxon-name-part taxon-name-part-type="genus" reg="Neohelicosporium">Neohelicosporium</tp:taxon-name-part><tp:taxon-name-part taxon-name-part-type="species" reg="wuzhishanense">wuzhishanense</tp:taxon-name-part></tp:taxon-name></italic> (HKAS 128903) differs from <italic><tp:taxon-name><tp:taxon-name-part taxon-name-part-type="genus" reg="Neohelicosporium">N.</tp:taxon-name-part><tp:taxon-name-part taxon-name-part-type="species" reg="latisporum">latisporum</tp:taxon-name-part></tp:taxon-name></italic> (HKAS 128955) by its unique conidiogenous cells (tooth-like and/or bladder-like vs. tooth-like) and longer conidia (92.5–138 μm vs. 48.5–67.5) (<xref ref-type="bibr" rid="B28">Ma et al. 2024b</xref>). Based on morphological characteristics and DNA sequence data, we identified <abbrev xmlns:xlink="http://www.w3.org/1999/xlink" xlink:title="Guizhou Culture Collection" id="ABBRID0EFUCI" xlink:type="simple">GZCC</abbrev> 23-0278, <abbrev xmlns:xlink="http://www.w3.org/1999/xlink" xlink:title="Guizhou Culture Collection" id="ABBRID0EJUCI" xlink:type="simple">GZCC</abbrev> 23-0279, and <abbrev xmlns:xlink="http://www.w3.org/1999/xlink" xlink:title="Guizhou Culture Collection" id="ABBRID0ENUCI" xlink:type="simple">GZCC</abbrev> 23-0326 as a new species, <italic><tp:taxon-name><tp:taxon-name-part taxon-name-part-type="genus" reg="Neohelicosporium">Neohelicosporium</tp:taxon-name-part><tp:taxon-name-part taxon-name-part-type="species" reg="wuzhishanense">wuzhishanense</tp:taxon-name-part></tp:taxon-name></italic>.</p></tp:treatment-sec><tp:treatment-sec><!--Section generated to contain objects referenced in tp:taxon-treatment.--><fig id="F3" position="float" orientation="portrait"><object-id xmlns:xlink="http://www.w3.org/1999/xlink" content-type="doi" xlink:type="simple">10.3897/mycokeys.118.151514.figure1</object-id><object-id xmlns:xlink="http://www.w3.org/1999/xlink" content-type="arpha" xlink:type="simple">B6A190DE-4280-5E13-806F-F6E8C6ABAB5E</object-id><label>Figure 1.</label><caption><p>Phylogenetic tree generated from the RAxML analysis based on the combined dataset of LSU, ITS, <italic>tef</italic>1-α, and <italic>rpb</italic>2 sequences. Bootstrap support values for <abbrev xmlns:xlink="http://www.w3.org/1999/xlink" xlink:title="maximum likelihood" id="ABBRID0EI5BI" xlink:type="simple">ML</abbrev> (≥ 75%) and posterior probability values (PP) (≥ 0.95) are indicated near respective nodes. <italic><tp:taxon-name><tp:taxon-name-part taxon-name-part-type="genus" reg="Acanthohelicospora">Acanthohelicospora</tp:taxon-name-part><tp:taxon-name-part taxon-name-part-type="species" reg="aurea">aurea</tp:taxon-name-part></tp:taxon-name></italic> (<abbrev xmlns:xlink="http://www.w3.org/1999/xlink" xlink:title="Guizhou Culture Collection" id="ABBRID0EX5BI" xlink:type="simple">GZCC</abbrev> 16-0060) and <italic><tp:taxon-name><tp:taxon-name-part taxon-name-part-type="genus" reg="Acanthohelicospora">A.</tp:taxon-name-part><tp:taxon-name-part taxon-name-part-type="species" reg="guianensis">guianensis</tp:taxon-name-part></tp:taxon-name></italic> (UAMH 1699) were selected as outgroup taxa. Ex-type strains are indicated by “<sup>T</sup>”, and newly obtained isolates are in bold red font. A dash (“-”) indicates bootstrap support values below 75% for <abbrev xmlns:xlink="http://www.w3.org/1999/xlink" xlink:title="maximum likelihood" id="ABBRID0EI6BI" xlink:type="simple">ML</abbrev> and PP values less than 0.95.</p></caption><graphic xmlns:xlink="http://www.w3.org/1999/xlink" xlink:href="mycokeys-118-001-g001.jpg" position="float" orientation="portrait" xlink:type="simple" id="oo_1332988.jpg"><uri content-type="original_file" xlink:type="simple">https://binary.pensoft.net/fig/1332988</uri></graphic></fig></tp:treatment-sec><ref-list><ref id="B28"><mixed-citation xmlns:xlink="http://www.w3.org/1999/xlink" xlink:type="simple"><person-group><name name-style="western"><surname>Ma</surname><given-names>J</given-names></name><name name-style="western"><surname>Hyde</surname><given-names>KD</given-names></name><name name-style="western"><surname>Tibpromma</surname><given-names>S</given-names></name><name name-style="western"><surname>Gomdola</surname><given-names>D</given-names></name><name name-style="western"><surname>Liu</surname><given-names>NG</given-names></name><name name-style="western"><surname>Norphanphoun</surname><given-names>C</given-names></name><name name-style="western"><surname>Bao</surname><given-names>DF</given-names></name><name name-style="western"><surname>Boonmee</surname><given-names>S</given-names></name><name name-style="western"><surname>Xiao</surname><given-names>XJ</given-names></name><name name-style="western"><surname>Zhang</surname><given-names>LJ</given-names></name><name name-style="western"><surname>Luo</surname><given-names>ZL</given-names></name><name name-style="western"><surname>Zhao</surname><given-names>Q</given-names></name><name name-style="western"><surname>Suwannarach</surname><given-names>N</given-names></name><name name-style="western"><surname>Karunarathna</surname><given-names>SC</given-names></name><name name-style="western"><surname>Liu</surname><given-names>JK</given-names></name><name name-style="western"><surname>Lu</surname><given-names>YZ</given-names></name></person-group> (<year>2024b</year>) <article-title>Taxonomy and systematics of lignicolous helicosporous hyphomycetes.</article-title><source>Fungal Diversity</source><volume>129</volume>(<issue>1</issue>): <fpage>365</fpage>–<lpage>653</lpage>. <ext-link xlink:href="10.1007/s13225-024-00544-9" ext-link-type="doi" xlink:type="simple">https://doi.org/10.1007/s13225-024-00544-9</ext-link></mixed-citation></ref></ref-list></tp:taxon-treatment>
